# Supplementary material for: Branch error reduction criterion-based signal recursive decomposition and its application to wind power generation forecasting
Source: PLoS One. 2024 Mar 22;19(3):e0299955. doi: 10.1371/journal.pone.0299955 (PMC10959340; doi:10.1371/journal.pone.0299955)
Supplement: S1 Data — (CSV) [file pone.0299955.s001.csv]

date	daily power generation(Unit: 10,000 KWH)
2020/1/1	61911.96
2020/1/2	69700.03
2020/1/3	71441.16
2020/1/4	70901.94
2020/1/5	70315.6
2020/1/6	69678.29
2020/1/7	69810.7
2020/1/8	66168.44
2020/1/9	65799.33
2020/1/10	64485.66
2020/1/11	63599.81
2020/1/12	62450.01
2020/1/13	62061.66
2020/1/14	61190.54
2020/1/15	59875
2020/1/16	52886.31
2020/1/17	51495.06
2020/1/18	50012.75
2020/1/19	48504.07
2020/1/20	45756.41
2020/1/21	44105.46
2020/1/22	42115.12
2020/1/23	40395.89
2020/1/24	41268.57
2020/1/25	37482.15
2020/1/26	37739.45
2020/1/27	37775.69
2020/1/28	39211.7
2020/1/29	39455.86
2020/1/30	40677.25
2020/1/31	40905.75
2020/2/1	41151.58
2020/2/2	41391.45
2020/2/3	41909.64
2020/2/4	41075.69
2020/2/5	41206.52
2020/2/6	41438.96
2020/2/7	40085.06
2020/2/8	40179.09
2020/2/9	39933.53
2020/2/10	41251.31
2020/2/11	41623.02
2020/2/12	41607.66
2020/2/13	42205.31
2020/2/14	42384.36
2020/2/15	42153.16
2020/2/16	42939.03
2020/2/17	44697.9
2020/2/18	46199.04
2020/2/19	46748.36
2020/2/20	46421.5
2020/2/21	47158.57
2020/2/22	46221.6
2020/2/23	46457.57
2020/2/24	48807.33
2020/2/25	49806.2
2020/2/26	50003.49
2020/2/27	50616.12
2020/2/28	51212.49
2020/2/29	51379.87
2020/3/1	52831.07
2020/3/2	55441.16
2020/3/3	57018.05
2020/3/4	57300.85
2020/3/5	58051.16
2020/3/6	58123.35
2020/3/7	57838.61
2020/3/8	57415.94
2020/3/9	59049.31
2020/3/10	58984.42
2020/3/11	61002.87
2020/3/12	61600.05
2020/3/13	61290.92
2020/3/14	61615.11
2020/3/15	60225.46
2020/3/16	62206.18
2020/3/17	63364.52
2020/3/18	64634.92
2020/3/19	64999.89
2020/3/20	65002.99
2020/3/21	64689.94
2020/3/22	63517.07
2020/3/23	64702.75
2020/3/24	65632.96
2020/3/25	66134.3
2020/3/26	66051.79
2020/3/27	65879.05
2020/3/28	64161.17
2020/3/29	63897.04
2020/3/30	65993.4
2020/3/31	66156.71
2020/4/1	62577.11
2020/4/2	63551
2020/4/3	62852.41
2020/4/4	54141.13
2020/4/5	56250.35
2020/4/6	61496.42
2020/4/7	66538.33
2020/4/8	66462.49
2020/4/9	66040.9
2020/4/10	66804.53
2020/4/11	66042.9
2020/4/12	64565.04
2020/4/13	66254.25
2020/4/14	66912.58
2020/4/15	66124.42
2020/4/16	66331.64
2020/4/17	66495.55
2020/4/18	66863.17
2020/4/19	65842.74
2020/4/20	67579.39
2020/4/21	67315
2020/4/22	66513.2
2020/4/23	67996.95
2020/4/24	67695.62
2020/4/25	67391.1
2020/4/26	67070.37
2020/4/27	67866.84
2020/4/28	67552.97
2020/4/29	68441.41
2020/4/30	67600.92
2020/5/1	53401.02
2020/5/2	55310.3
2020/5/3	59572.95
2020/5/4	64220.06
2020/5/5	66326.96
2020/5/6	70160.58
2020/5/7	67397.18
2020/5/8	69528.66
2020/5/9	73238.7
2020/5/10	70644.54
2020/5/11	68946.91
2020/5/12	69034.09
2020/5/13	68816.69
2020/5/14	69756.05
2020/5/15	73064.79
2020/5/16	73363.73
2020/5/17	71856.6
2020/5/18	70843.81
2020/5/19	71080.41
2020/5/20	69692.17
2020/5/21	67432.6
2020/5/22	65735.87
2020/5/23	65401.51
2020/5/24	65924.78
2020/5/25	69586.32
2020/5/26	70883.12
2020/5/27	68662.79
2020/5/28	67905.42
2020/5/29	68736.52
2020/5/30	69381.16
2020/5/31	68977.9
2020/6/1	67960.26
2020/6/2	69979.46
2020/6/3	73473.81
2020/6/4	74953.73
2020/6/5	75334.15
2020/6/6	70400.74
2020/6/7	67838.3
2020/6/8	67996.23
2020/6/9	67899.44
2020/6/10	70323.86
2020/6/11	71915.28
2020/6/12	77191.32
2020/6/13	79423.8
2020/6/14	78381.06
2020/6/15	80633.6
2020/6/16	82891.58
2020/6/17	85448.54
2020/6/18	86121.26
2020/6/19	84713.59
2020/6/20	83277.26
2020/6/21	82435.34
2020/6/22	84950.03
2020/6/23	87595.2
2020/6/24	86620.03
2020/6/25	73630.08
2020/6/26	73156.75
2020/6/27	79095.55
2020/6/28	84725.73
2020/6/29	86158
2020/6/30	85798.91
2020/7/1	85640.67
2020/7/2	84312.94
2020/7/3	85189.9
2020/7/4	85437
2020/7/5	83887.45
2020/7/6	87891.78
2020/7/7	89180.42
2020/7/8	87257.71
2020/7/9	84029
2020/7/10	84124.73
2020/7/11	84655.91
2020/7/12	85053.8
2020/7/13	90539.08
2020/7/14	93188.64
2020/7/15	90964.05
2020/7/16	88474.85
2020/7/17	88492.17
2020/7/18	88006.8
2020/7/19	87053.09
2020/7/20	90868.5
2020/7/21	91210.41
2020/7/22	92022.29
2020/7/23	93339.54
2020/7/24	94722.37
2020/7/25	88961.69
2020/7/26	85717.07
2020/7/27	89124.49
2020/7/28	90910.41
2020/7/29	90090.87
2020/7/30	89423.21
2020/7/31	88605.5
2020/8/1	86975.1
2020/8/2	86018.08
2020/8/3	88089.03
2020/8/4	86255.08
2020/8/5	85286.63
2020/8/6	88131.44
2020/8/7	90399.15
2020/8/8	89698.79
2020/8/9	88000.34
2020/8/10	90771.42
2020/8/11	80661.3
2020/8/12	83290.68
2020/8/13	87792.54
2020/8/14	90582.53
2020/8/15	87472.32
2020/8/16	83657.81
2020/8/17	87782.84
2020/8/18	89488.86
2020/8/19	90245.72
2020/8/20	89950.56
2020/8/21	89576.6
2020/8/22	87399.5
2020/8/23	85405.64
2020/8/24	88596.82
2020/8/25	90398.73
2020/8/26	90010.69
2020/8/27	86196.47
2020/8/28	84373.97
2020/8/29	85832.67
2020/8/30	84777.35
2020/8/31	88757.55
2020/9/1	87682.84
2020/9/2	88493.65
2020/9/3	89118.36
2020/9/4	86164.75
2020/9/5	79871.71
2020/9/6	78685.83
2020/9/7	80329.49
2020/9/8	79655.21
2020/9/9	80800.77
2020/9/10	80588.8
2020/9/11	81786.04
2020/9/12	78728.14
2020/9/13	74849.18
2020/9/14	77227.3
2020/9/15	80514.47
2020/9/16	83897.38
2020/9/17	87345.57
2020/9/18	85653.94
2020/9/19	80823.49
2020/9/20	75775.01
2020/9/21	75217.93
2020/9/22	75533.61
2020/9/23	74930.12
2020/9/24	73785.48
2020/9/25	72288.05
2020/9/26	71711.88
2020/9/27	69260.09
2020/9/28	69899.33
2020/9/29	71039.1
2020/9/30	67450.54
2020/10/1	52945.79
2020/10/2	54413.1
2020/10/3	60360.78
2020/10/4	66028.25
2020/10/5	66239.52
2020/10/6	65719.39
2020/10/7	65923.87
2020/10/8	66110.79
2020/10/9	70032.89
2020/10/10	69752.79
2020/10/11	68771.17
2020/10/12	70573.13
2020/10/13	70501.99
2020/10/14	70720.59
2020/10/15	68706.24
2020/10/16	69934.51
2020/10/17	69573.58
2020/10/18	67646.63
2020/10/19	69779.41
2020/10/20	70345.1
2020/10/21	70547.2
2020/10/22	70262.93
2020/10/23	69024.4
2020/10/24	68691.65
2020/10/25	67847.1
2020/10/26	69471.12
2020/10/27	70853.83
2020/10/28	70738.59
2020/10/29	70862.2
2020/10/30	70321.16
2020/10/31	68701.81
2020/11/1	67792.46
2020/11/2	70912.66
2020/11/3	72052.54
2020/11/4	71823.09
2020/11/5	72315.98
2020/11/6	73089.61
2020/11/7	73915.52
2020/11/8	70575.13
2020/11/9	72535.37
2020/11/10	74292.94
2020/11/11	74454.08
2020/11/12	74912.2
2020/11/13	75214.26
2020/11/14	75163.24
2020/11/15	72161.52
2020/11/16	74123.25
2020/11/17	75797.46
2020/11/18	76918.77
2020/11/19	78131.44
2020/11/20	77360.09
2020/11/21	75728.26
2020/11/22	74835.65
2020/11/23	74733.39
2020/11/24	75292.11
2020/11/25	75722.89
2020/11/26	75955.13
2020/11/27	76043.95
2020/11/28	75137.5
2020/11/29	72881.99
2020/11/30	74007.58
2020/12/1	74701.08
2020/12/2	75996
2020/12/3	76949.59
2020/12/4	77656.95
2020/12/5	77074.91
2020/12/6	75737.46
2020/12/7	77605.94
2020/12/8	78188.4
2020/12/9	78314.68
2020/12/10	78304.17
2020/12/11	78312.59
2020/12/12	78292.69
2020/12/13	76829.34
2020/12/14	79589.79
2020/12/15	80704.6
2020/12/16	81185.88
2020/12/17	82782.82
2020/12/18	82241.67
2020/12/19	81418.9
2020/12/20	77444.34
2020/12/21	74908.33
2020/12/22	75073.74
2020/12/23	74918.81
2020/12/24	74038.05
2020/12/25	73399.84
2020/12/26	72702.77
2020/12/27	71655.62
2020/12/28	72041.56
2020/12/29	72480.23
2020/12/30	73981.33
2020/12/31	75433.72
2021/1/1	67098.81
2021/1/2	72472.82
2021/1/3	79220.2
2021/1/4	77273.42
2021/1/5	78784.72
2021/1/6	79349.9
2021/1/7	83659.18
2021/1/8	82534.01
2021/1/9	81585.89
2021/1/10	80927.14
2021/1/11	82258.6
2021/1/12	79961.59
2021/1/13	79440.63
2021/1/14	78096.51
2021/1/15	75543.89
2021/1/16	75631.62
2021/1/17	74850.47
2021/1/18	76637.26
2021/1/19	77663.29
2021/1/20	73976.6
2021/1/21	71727.55
2021/1/22	72511.85
2021/1/23	71684.18
2021/1/24	70494.18
2021/1/25	70497.42
2021/1/26	69909.48
2021/1/27	69304.97
2021/1/28	68411.28
2021/1/29	67788.46
2021/1/30	65065.22
2021/1/31	62789.2
2021/2/1	60442.05
2021/2/2	59573.3
2021/2/3	59263.17
2021/2/4	57993.92
2021/2/5	55894.17
2021/2/6	53912.57
2021/2/7	51979.75
2021/2/8	51155.98
2021/2/9	50006.79
2021/2/10	49250.64
2021/2/11	46773.14
2021/2/12	41920.3
2021/2/13	42323.33
2021/2/14	43314.69
2021/2/15	44325.16
2021/2/16	46265.96
2021/2/17	47308.43
2021/2/18	50000.95
2021/2/19	53264.26
2021/2/20	54204.88
2021/2/21	54852.43
2021/2/22	58287.63
2021/2/23	60028.76
2021/2/24	61744.54
2021/2/25	62049.39
2021/2/26	60130.06
2021/2/27	62027.88
2021/2/28	62700.41
2021/3/1	66605.3
2021/3/2	70029.95
2021/3/3	71619.72
2021/3/4	72503.96
2021/3/5	72328.86
2021/3/6	71610.68
2021/3/7	70848.99
2021/3/8	72716.45
2021/3/9	74160.45
2021/3/10	74147.28
2021/3/11	74872.7
2021/3/12	75110.72
2021/3/13	75073.43
2021/3/14	72558.69
2021/3/15	73883.77
2021/3/16	77338.57
2021/3/17	79594.21
2021/3/18	79803.56
2021/3/19	79856.3
2021/3/20	79608.7
2021/3/21	78170.38
2021/3/22	80201.39
2021/3/23	80948.82
2021/3/24	80757.06
2021/3/25	79380.81
2021/3/26	78424.62
2021/3/27	77994.72
2021/3/28	76733.73
2021/3/29	77576.68
2021/3/30	79099.67
2021/3/31	77877.96
2021/4/1	73979.08
2021/4/2	76397.27
2021/4/3	72551.07
2021/4/4	63174.09
2021/4/5	68201.88
2021/4/6	76243.62
2021/4/7	77379
2021/4/8	77671.58
2021/4/9	77675.79
2021/4/10	76231.67
2021/4/11	75701.65
2021/4/12	77677.83
2021/4/13	78038.76
2021/4/14	76863.85
2021/4/15	75767.82
2021/4/16	75892.03
2021/4/17	76129.59
2021/4/18	74435.78
2021/4/19	76162.87
2021/4/20	77143.38
2021/4/21	77526.77
2021/4/22	78166.89
2021/4/23	79513.48
2021/4/24	78873.65
2021/4/25	77455.67
2021/4/26	77713.76
2021/4/27	78779
2021/4/28	78386.77
2021/4/29	77811.47
2021/4/30	77925.82
2021/5/1	62004.29
2021/5/2	63796.76
2021/5/3	68719.62
2021/5/4	74636.41
2021/5/5	74307.95
2021/5/6	74386.59
2021/5/7	77252.45
2021/5/8	76938.97
2021/5/9	75343.62
2021/5/10	78646.48
2021/5/11	80545.32
2021/5/12	82497.61
2021/5/13	84478.03
2021/5/14	87103.03
2021/5/15	88845.63
2021/5/16	86112.12
2021/5/17	87425.16
2021/5/18	83857.18
2021/5/19	82374.4
2021/5/20	85410.78
2021/5/21	86511.18
2021/5/22	84125.94
2021/5/23	82954.89
2021/5/24	84250.64
2021/5/25	80445.79
2021/5/26	84516
2021/5/27	87644.81
2021/5/28	86846.88
2021/5/29	80874.54
2021/5/30	75403.36
2021/5/31	75001.3
2021/6/1	77260.01
2021/6/2	81696.82
2021/6/3	85728.88
2021/6/4	87676.77
2021/6/5	82603.63
2021/6/6	80248.51
2021/6/7	80751.01
2021/6/8	82871.07
2021/6/9	87293.15
2021/6/10	89683.97
2021/6/11	92096.85
2021/6/12	89303.51
2021/6/13	87228
2021/6/14	78071.36
2021/6/15	91723.19
2021/6/16	94759.82
2021/6/17	97188.26
2021/6/18	98046.13
2021/6/19	97599.73
2021/6/20	94960.73
2021/6/21	91509.44
2021/6/22	82453.52
2021/6/23	79108.42
2021/6/24	77596.58
2021/6/25	79485.94
2021/6/26	81581.96
2021/6/27	83637.07
2021/6/28	84825.86
2021/6/29	84281.11
2021/6/30	84133.04
2021/7/1	87182.19
2021/7/2	90990.09
2021/7/3	93330.64
2021/7/4	93210.31
2021/7/5	96616.29
2021/7/6	94575.56
2021/7/7	95108.67
2021/7/8	97296.8
2021/7/9	98220.42
2021/7/10	96658.39
2021/7/11	94712.18
2021/7/12	98117.62
2021/7/13	99896.19
2021/7/14	99898.5
2021/7/15	98709.26
2021/7/16	96191.13
2021/7/17	94057.27
2021/7/18	90857.51
2021/7/19	93944.84
2021/7/20	93974.62
2021/7/21	93933.32
2021/7/22	94992.66
2021/7/23	95084.86
2021/7/24	94230.29
2021/7/25	94492.62
2021/7/26	99931.34
2021/7/27	101772.5
2021/7/28	101530.73
2021/7/29	99524.56
2021/7/30	96357.54
2021/7/31	91222.3
2021/8/1	84390.41
2021/8/2	87220.84
2021/8/3	88675.52
2021/8/4	87557.86
2021/8/5	86178.28
2021/8/6	86091.6
2021/8/7	87541.36
2021/8/8	90725.15
2021/8/9	93905.8
2021/8/10	95087.34
2021/8/11	91341.38
2021/8/12	90185.9
2021/8/13	90481.21
2021/8/14	93015.54
2021/8/15	90156.25
2021/8/16	93971.65
2021/8/17	94652.2
2021/8/18	93906.58
2021/8/19	91234.8
2021/8/20	92816.29
2021/8/21	90539.86
2021/8/22	86747.94
2021/8/23	91549.17
2021/8/24	92989.97
2021/8/25	94907.21
2021/8/26	95463.57
2021/8/27	94692.48
2021/8/28	92597.47
2021/8/29	91209.54
2021/8/30	93466.06
2021/8/31	93384.3
2021/9/1	92676.15
2021/9/2	95155.68
2021/9/3	94857.24
2021/9/4	94914.96
2021/9/5	93027.27
2021/9/6	96117.11
2021/9/7	95635.89
2021/9/8	93201.68
2021/9/9	92255.33
2021/9/10	93546.24
2021/9/11	93620.2
2021/9/12	89921.98
2021/9/13	91277.49
2021/9/14	91858.15
2021/9/15	91380.22
2021/9/16	86974.12
2021/9/17	88660.95
2021/9/18	89477.37
2021/9/19	88323.98
2021/9/20	88042.17
2021/9/21	78764.16
2021/9/22	88174.43
2021/9/23	90206.1
2021/9/24	88890.77
2021/9/25	85395.64
2021/9/26	85750.81
2021/9/27	86607.37
2021/9/28	86096.17
2021/9/29	84010.46
2021/9/30	83300.55
2021/10/1	75640.74
2021/10/2	76979.33
2021/10/3	78758.35
2021/10/4	78324.23
2021/10/5	78833.35
2021/10/6	81140.85
2021/10/7	81537.11
2021/10/8	78538.41
2021/10/9	78428.1
2021/10/10	75961.99
2021/10/11	76209.72
2021/10/12	74812.69
2021/10/13	78381.26
2021/10/14	77637.26
2021/10/15	77321.05
2021/10/16	75754.17
2021/10/17	70024.36
2021/10/18	70290.93
2021/10/19	72287.2
2021/10/20	72395.99
2021/10/21	71442.14
2021/10/22	70303.31
2021/10/23	71504.22
2021/10/24	69919.69
2021/10/25	70499.87
2021/10/26	71952.98
2021/10/27	71735.48
2021/10/28	72425.82
2021/10/29	72899.82
2021/10/30	72320.41
2021/10/31	69698.15
2021/11/1	70351.83
2021/11/2	71892.97
2021/11/3	72897.76
2021/11/4	72693.55
2021/11/5	73453.9
2021/11/6	73883.44
2021/11/7	71965.08
2021/11/8	71520.16
2021/11/9	71693.34
2021/11/10	72042.92
2021/11/11	72819.82
2021/11/12	73263.74
2021/11/13	72681.63
2021/11/14	70116.29
2021/11/15	71421.25
2021/11/16	72567.48
2021/11/17	74064.48
2021/11/18	74758.6
2021/11/19	74090.02
2021/11/20	72187.27
2021/11/21	70502.43
2021/11/22	73839.42
2021/11/23	73937.88
2021/11/24	75620.36
2021/11/25	75673.76
2021/11/26	75957.58
2021/11/27	77445.31
2021/11/28	75799.21
2021/11/29	77458
2021/11/30	72637.08
2021/12/1	74647.13
2021/12/2	74074.56
2021/12/3	74398.92
2021/12/4	74117.17
2021/12/5	72245.91
2021/12/6	74010.58
2021/12/7	74235.11
2021/12/8	74617.69
2021/12/9	74196.52
2021/12/10	73729.72
2021/12/11	73317.1
2021/12/12	71649.12
2021/12/13	74436.14
2021/12/14	73170.29
2021/12/15	73484.79
2021/12/16	73475.48
2021/12/17	75920.12
2021/12/18	75446.35
2021/12/19	74295.62
2021/12/20	77611.18
2021/12/21	76075.51
2021/12/22	75177.89
2021/12/23	76979.57
2021/12/24	76954.27
2021/12/25	77031.65
2021/12/26	77615.84
2021/12/27	82359.6
2021/12/28	81835.44
2021/12/29	78426.76
2021/12/30	77802.05
2021/12/31	76107.09
